# Supplementary material for: Salutogenic Environmental Health Model—proposing an integrative and interdisciplinary lens on the genesis of health
Source: Front Public Health. 2024 Oct 17;12:1445181. doi: 10.3389/fpubh.2024.1445181 (PMC11524910; doi:10.3389/fpubh.2024.1445181)
Supplement: Supplementary file 3 [file Data_Sheet_1.xlsx]

## Sheet: Tabelle1
Appendix I: Category system
	Salutogenic Model (Aaron Antonowsky 1979): "We are rather all more or less ill or well at any given point in time—located on a health ease-dis/ease continuum from maximally ill (dis/ease pole of continuum) to maximally well (ease pole of continuum). The important point is to focus on what moves an individual toward the ease pole of the continuum, regardless of where he/she was initially located. …		Systemic Requirements-Resources Model (Peter Becker 2006): "Im SAR-Modell werden Gesundheit und Krankheit [...] aus systemischer bzw. ökologischer Perspektive als Resultat von Anpassungs- und Regulationsprozessen zwischen einem Individuum und seiner Umwelt konzipiert." (Blümel 2020). "Sowohl die Umwelt als auch das Individuum werden als komplexe hierarchisch strukturierte Systeme aufgefasst. Syst…		The ecological circle of answered action or effect-led life course (Jürg Willi 1998) "Kernstück bildet die These, daß die Person sich in der Wechselwirkung mit der von ihr gestalteten Umwelt, d. h. mit ihrer persönlichen Nische entwickelt" (Willi 1998, S. 69). It is not the perception of the environment that is central, as in many other models, but the motivation to shape the environment (the int…					Ecosocial Theory of Disease Distribution (Nancy Krieger 1994): Eco = the actual ecosystem on planet Earth: "The “eco” in ecosocial is not restricted to humans and instead encompasses complex cross-species and cross-level dynamic ecological systems that evolve." "At issue are organisms and species, from one generation to the next, and one historical epoch to the next, jointly living and dying in r…			Attention Restauration Theory (Rachel Kaplan & stephen Kaplan 1989): "Attention Restoration Theory (ART) suggests the ability to concentrate may be restored by exposure to natural environments" (Ohly et al. 2016, S. 305). "According to ART these enhanced demands [of urban lifestyle] on directed attention may be linked to attention fatigue (Kaplan 1995; Kaplan and Kaplan 1989). The antidote, the t…		Vulnerability-Stress-Model (see e.g. Roch & Hampel, 2019; Wirtz, 2022): Explanation of the development of mental disorders --> Assumption: Vulnerability + stress events = conditions of the genesis of mental disorders (Wirtz, 2022). "Die Grundannahme des Vulnerabilitäts-Stress-Modells ist, dass diese vier Komponenten [Vulnerabilität, Stress, Resilienz, Coping] nur in ihrer Wechselwirkung zu einer …			Social Determinants of Health and Environmental Health Promotion (Amy Schutz & Mary E. Northridge 2004): "helps to delineate how social, political, and economic processes—operating singly or in combination—interface with features of the built environment (land use, transportation systems, and buildings) to influence population health" (Schulz & Northridge 2004, S. 446). "a conceptual framework fo…							PAKARA-Model (Tanja C. Vollmer, Gemma Koppen & Katharina Kohler, 2020): "Der Mensch reagiert nicht auf seine Umwelt, sondern eignet sich diese an" (Vollmer et al., 2020, S. 1). I.e. it is the individual internalization of the environment --> urban architecture must respond to basic needs in order to promote the inclination (Vollmer et al., 2020).		Three-dimensional personality model (see e.g. Gebhard, 2016; Hemmati-Weber, 1993; Heubach, 1987)): In contrast to two-dimensional personality models, personality structures develop not only through experience with oneself and others, but also through interaction with the non-human environment (Gebhard 2016, p. 169) --> this interaction structure/relationship between humans and "place"/nature is a…		The National Institute on Minority Health and Health Disparities (NIMHD) research framework "a tool for conceptualizing and depicting the wide array of determinants that promote or worsen minority health or cause, sustain, or reduce health disparities" (Alvidrez et al. 2019, S.16)					Eight classes of key factors (determinants’) that influence health status and quality of life (Roderick J. Lawrence, 2011) "Health is the result of multiple factors including those genetic, biological, and lifestyle factors relating to the individual, as well as those factors relating to the structure of society and its policies" (Lawrence 2011, S. 519).		Four pillars of health (Bhushan Patwardhan, Gururaj Mutalik & Girish Tillu, 2015) "When any one or more of these [four pillars] is compromised, health is at risk and medical care is required as a support system" (Patwardhan et al. 2015, S. 63).		Determinants of health (Office of Disease Prevention and Health Promotion 2014)		Transactional model of stress (Richard S. Lazarus & Susan Folkman, 1984)		Integrative model of salutogenesis (Toni Faltermaier, Herbert Selg & Dieter Ulich, 2017)
	Components	Definition	Components	Definition	Components			Definition		Components	Definition		Components	Definition	Components		Definition	1. FUNDAMENTAL (Macro level)	2: INTERMEDIATE (Meso/ Community level)	3: PROXIMATE (Micro/ Interpersonal level		4. HEALTH & WELL-BEING (Individual or population levels)	1. Social and economic inequalities --> influence intermediate factors. 2. Constructed environment and social context --> influence proximate factors. 3. Stressors, health behaviors, social relationship --> result in health & well-being. (Schulz & Northridge 2004, S. 459)		Model	Definition	Components	Definition	Domains of influence (Alvidrez et al. 2019, S.17)	Level of influence				Components	Definition	Components	Definition	Components	Definition	Components	Definition	Components		Definition
																		Components					Definition							Individual	Interpersonal	Community	Societal
Individual: Individual-related factors (heredity factors, epigenetics); personal vulnerability / resources.	1. Health ease-dis/ease continuum (or breakdown) 2. Sence of coherence	1. "Breakdown is any state or condition of the human organism that is felt by the individual to be [...] painful; that is felt by him/her to be [...] liming for the performance of life activities self-defined as appropriate; that would be defined by the professional health authorities as a [...] condition; and that would be seen by such authorities as requiring [...]. (Antonovsky, 1987). 2. “The …	1. Health-disease continuum 2. Coping behavior 3. Internal resources 4. Requirements (psychosocial characteristics)	1. Gesundheit des Individuums, die davon abhängig ist, wie gut es dem Individuum gelingt "externe und interne Anforderungen mithilfe externer und interner Ressourcen zu bewältigen" (Blümel 2020). 2. "Verhalten und Erleben des Individuums (Bewältigungsverhalten, emotionales Verhalten, Gesundheitsverhalten, Bedürfnisbefriedigung, Lebenszufriedenheit)" (Becker 2003). 3. "Interne psychische und physi…	1. Personal structures / basic areas of personality			1. "Durch das prozeßartig beantwortete Wirken und damit durch das Gestalten von Umwelt und Erzeugen von Wirkungen und Werken werden vier Basisbereiche der Persönlichkeit entwickelt" (Willi 1998, S. 71): Ego functions, reality check, self-esteem, identity (Willi 1998, S. 71) --> "Eine anhaltende fehlende, negative oder verzerrende Beantwortung [dieser vier Persönlichkeitsbereiche/ J.P.] bedeutet e…		1. Embodiment 3. Cumulative interplay of exposure, susceptibilit, and resistance across the life course in relation to both lifecourse	1. "Embodiment, referring to how we literally incorporate, biologically, the material and social world in which we live" (Krieger 2019, S. 534; Krieger 2021, S. 32). It interweaves the links between that which is being embodied and the body doing the embodying" (Krieger 2021, S. 34). (in the (body of the) organism the embodiment of ecological + social contexts takes place --> generates population…		1. Attention 2. mental fatigue	1. Two types of attention: involuntary attention, "refers to attention that requires no effort, such as when something exciting or interesting occurs". "In contrast, forcing oneself to pay attention to something that is not particularly interesting requires a good deal of effort. James referred to this as voluntary attention" (Kaplan & Berman 2010, S. 46). 2. Attantion is finite and may become fa…	1. a) Intraindividuel vulnerability	2. Stress events 3. a) Psychological factors as a modifying variable 3. b) Development-related factors as a modifying variable	1. Vulnerability = susceptibility to a disease (genetic or acquired) (Roch & Hampel, 2019, S. 250): a) Age, gender, personality, temperament, genetic and neurobiological factors, loss and trauma (Wirtz, 2022). b) Social class, education, family, social networks, professional socialization, norms (Wirtz, 2022). 2. Stress includes "alle Situationen, die biologische,psychische oder soziale Anforderu…	c) Inequalities		a) Stressors	b) Health behaviors	a) Health Outcomes b) Well-Being	1. FUNDAMENTAL a) Natural environment • topography • climate • water supply b) Macrosocial factors • Historical conditions • Political orders • Economic order • Legal codes • Human rights doctrines • Social and cultural institutions • Ideologies (racism, social justice, democracy) c) Inequalities • Distribution of material wealth • Distribution of employment opportunities • Distribution of educat…	3. PROXIMATE a) Stressors • Environmental, neighborhood, workplace and housing conditions • Violent crime & safety • Police response • Financial insecurity • Environmental toxins (lead, particulates) • Unfair treatment b) Health Behaviors • Dietary practices • Physical activity • Health Screening c) Social Integration and Social Support • Social participation and integration • Shape of social net…		3 basic needs: Stimulation, Identification, Privacy -->promotion of these aspects = health-promoting; over- and under-saturation of these aspects can lead to mental and somatic illnesses. Hyperstimulation Stimulation Boredom Fanatism Identification Indifference Anonymity Privacy Alienation 2 poles of influence: Health-damaging undersaturation vs. oversaturation --> balance = prerequisite for appr…	1. Subject 2. Feeling of kinship 4. Sensual act of perception	1. The subject has characteristics that originate from the environment and the individual species (Gebhard 2016, S. 172). 2. Humans feel kinship with things, landscape, nature (Gebhard 2016, p. 179) --> enables central emotional orientation, develops on the unity perceived as a child between humans and elements of the non-human environment (Gebhard 2016, p. 178) (familiarity of the world as a res…	Biological	Biological vulnerability and mechanism	Caregiver–child Interaction family Microbiome	Community Illness Exposure Herd immunity	Sanitation Immunization Pathogen exposure	1) Family biogrphy genetics; personal factors 2) Milieu of life, lifestyle, behavior	1) age, ethnicility, etc. 7) availability and affordability. 8) "the conditions under which any person or thing lives or is developed; the sum total of influences that modify and determine the development of life and character" (Lawrence 2011, S. 520).	1) Genetics 2) Nutrition 3) Lifestyle	1) Epigenetics, Nutrigenomics (Patwardhan et al. 2015, S. 63). 2) Food, Diet, Cuisins (Patwardhan et al. 2015, S. 63) --> "It has individual, family, and community dimensions" (Patwardhan et al. 2015, S. 63). 3) Daily routine, behavior (Patwardhan et al. 2015, S. 63) --> "are totally in our hands, and hence are called modifiable factors" (Patwardhan et al. 2015, S. 62). 4) Pollution, epigenetics …	1) Biology and genetics 2) Individual behavior	1) Age, Sex, HIV status, Inherited conditions (such as sickle-cell anemia, hemophilia, and cystic fibrosis), Carrying the BRCA1 or BRCA2 gene (which increases risk for breast and ovarian cancer), Family history of heart disease (ODPHP, 2014). 2) Diet; Physical activity; Alcohol, cigarette, and other drug use; Hand washing (ODPHP, 2014). 3) "Both access [Lack of availability, high cost, lack of in…	1) Cognitive appraisal	1) Cognitive appraisal: a) “Primary appraisal is concerned with the motivational relevance of what is happening, that is, whether something germane to our well-being is involved” (Lazarus & Folkman, 1987, S. 145). b) “Secondary appraisal is a crucial supplement to primary appraisal since harm, threat, challenge, and benefit depend also on how much control we think we can exert over outcomes. If t…	5) Person, subject, organism 7) identity 8) Sense of coherence 11) Specific health cognitions 20) State of tension 22) State of stress 23) Health continuum	6) Health resources 19) Requirements	6) Health resources are a prerequisite for coping with stress and for health-related activities. They are permanently available strengths/characteristics of a person, social group, environment --> enable or facilitate positive influence on the continuum. a) Personal-psychological (personality traits, competences). b) Social-interpersonal (social environment, living environment, social relationshi…
																													Behavioral	Health behaviors Coping strategies	Family functioning School/Work functioning	Community functioning	Policies and laws	8) Qualities of environment						2) Coping
Psychosocial environment: human existence realm, consisting of human-environment interactions that influence personality: PERM model.	3. Generalized Resistance Resources (GRRs) 4. Generalized Resistance Deficite (GRD)		5. External resources 6. External requirements		1. Impact-oriented curriculum vitae										1. b) Vulnerability factors of the social environment												3. Object representations/ symbolic representations 7. Place															3) Socialisation 4) Curriculum vitae and biographical conditions 9) Health beliefs 10) Health consciousness 15) Lifestyle 16) Health behaviour 17) Specific health behaviour 21) Coping behaviours
Socio-cultural environment: Anthropogenic, non-physical environment: social networks / communities / collective activities created through interpersonal interaction (political, communicative and legal regulations / codes) and the culturally shaped socio-economic / societal structures established as a result (social, political, legal, economic: schools, pubs, games, meetings) (Malsch 2021).					4. Surroundings		3. personal / ecological niche			4. Accountability and agency									b) Social context	a) Stressors	c) Social integration and social support						5. Human environment / personal objects		Sociocultural environment	Sociodemographics Limited english Cultural identity Response to discrimination	Social Networks Family/Peer norms Interpersonal discrimination	Community norms Local structural discrimination	Societal norms Societal structural discrimination	3) Education and employment 4) Information media 5) National and local policies 6) Material and social deprivation 7) Health services		2) Nutrition 5) Medical Care		3) Health services 4) Policymaking				2) Socio-cultural and historical conditions 12) Professional knowledg 13) Everyday activities 14) lay health care system 18) Professional behaviour
										2. Pathways of Embodiment 3. Cumulative interplay of exposure, susceptibilit, and resistance across the life course								b) Macrosocial factors	a) Built environment										Health care system	Insurance coverage Health literacy Treatment preferences	Patient-clinician relationship Medical decision-making	Availability of health services Safety net services	Quality of care Health care policies	8) Qualities of environment		4) Environment		5) Social factors				1) Society, environment, life world
Constructed-material environment: A man-made constructed-material environment: purpose-built places (settlements, buildings, squares, rooms) and the mobility structures that connect them (paths, roads, canals) (Malsch 2021).					5. Environment																				PAKARA Model		3. Object representations/ symbolic representations 4. Sensual act of perception 6. Non-human environment / objects 7. Place 8. Self-objects		Physical/Built environment	Personal environment	Household environment School/Work environment	Community environment Community resources	Societal structure
Natural environment: The natural landscape (surrounding settlements) as a composite whole of different ecosystem types (micro, macro and global ecosystems) (Malsch 2021).													3. Resorative environments					a) Natural environment
																													Health Outcome	Individual health	Family/Organizational health	Community health	Population health
	References
	Alvidrez, J., Castille, D., Laude-Sharp, M., Rosario, A., & Tabor, D. (2019). The National Institute on Minority Health and Health Disparities Research Framework. American Journal of Public Health, 109(S1), S16–S20. https://doi.org/10.2105/AJPH.2018.304883 Antonovsky, A. (1972). Breakdown: A needed fourth step in the conceptual armamentarium of modern medicine. Social Science & Medicine, 6(5), 53…
